# Supplementary material for: Potato (Solanum tuberosum L.) Cultivars Interact with Wound Healing Period to Modulate Sprout Emergence, Crop Stand, and Productivity
Source: Plants (Basel). 2025 Jun 14;14(12):1830. doi: 10.3390/plants14121830 (PMC12197256; doi:10.3390/plants14121830)
Supplement: Supplementary file 1 [file plants-14-01830-s001.zip]

Archive with 1 entries (1 files):
- plants-3654898-supplementary.xlsx
