# Supplementary material for: Potato (Solanum tuberosum L.) Cultivars Interact with Wound Healing Period to Modulate Sprout Emergence, Crop Stand, and Productivity
Source: Plants (Basel). 2025 Jun 14;14(12):1830. doi: 10.3390/plants14121830 (PMC12197256; doi:10.3390/plants14121830)
Supplement: Supplementary file 1 [file plants-14-01830-s001.zip › plants-3654898-supplementary.xlsx]

## Sheet: Sheet3
Feb 21-25, 2022
Wound-healing ability of Alturas, Clearwater and Russet Burbank (RB)
Average Weight of empty dish: 2.3g
Tuber discs 1.7 X 4 mm thick from the mid longitudinal section of potato tuber (2 tubers/rep)X 4 reps
Tubers stored at 4C were cut after warming to 23C (24h)
Tuber discs desiccated at 42C
Data presented as a % of the 0-time
Experimental Layout
			Fresh weight % of 0-time weight (42C)
			0-time				10 min				20 min				40 min				80 min
Cultivar	WHP (H)	Code #	I	II	III	IV	I	II	III	IV	I	II	III	IV	I	II	III	IV	I	II	III	IV
Alturas	0	1	100	100	100	100	90.6433	90.0196	88.3721	89.4954	81.1111	80.5773	78.2349	81.0505	65.3801	65.411	63.864	70.0309	40.5263	47.7006	37.746	50.7724
	24	2	100	100	100	100	91.3876	89.3271	91.6174	89.4309	83.5885	79.7564	82.0513	77.1274	68.0861	62.239	69.0828	62.5474	44.9282	37.761	47.929	39.2412
	48	3	100	100	100	100	90.6977	86.0908	87.6864	86.1456	84.2326	77.2084	81.6124	75.7253	72.4651	59.0532	64.8261	59.6211	51.4419	35.1879	43.1806	37.3594
	72	4	100	100	100	100	89.7143	91.1215	88.7675	89.7569	81.8857	83.271	82.9994	84.0145	66.1143	68.785	70.5525	73.0988	48.5143	51.028	52.5804	61.7175
	96	5	100	100	100	100	95.8466	94.5	95.0343	96.6794	94.196	90.55	93.9778	95.1551	88.8179	82.9	89.5404	91.5079	83.2801	72.35	82.673	84.2134
Clearwater	0	6	100	100	100	100	89.1753	87.7451	85.2509	87.4309	80.2577	78.2843	77.0907	78.18	63.3505	61.7157	63.7608	65.46	42.4227	40.1961	42.372	47.813
	24	7	100	100	100	100	91.4286	92.0561	88.7792	92.4116	84.1429	85.7477	81.0909	84.1996	70.5714	72.9907	67.5325	71.8295	51.2381	51.6355	45.5065	54.21
	48	8	100	100	100	100	89	92.3077	88.3015	92.0249	79.55	84.6635	79.2952	83.9461	64.65	72.6442	64.2682	72.9674	45.25	54.0385	42.2907	53.9099
	72	9	100	100	100	100	90.8629	90.5941	89.6552	91.2088	82.8934	84.3069	81.4002	84.0659	69.6954	72.8713	67.6071	71.1538	51.3198	54.604	47.0742	50.6593
	96	10	100	100	100	100	92.0921	92.0398	93.1842	94.9478	86.9369	87.6119	86.7846	86.2713	77.3273	79.7512	78.1998	75.7825	62.963	68.01	61.6025	59.0335
RB	0	11	100	100	100	100	88.9389	88.7473	90.0568	88.5915	80.4304	81.3163	79.9006	78.662	67.8178	68.5244	65.1989	64.0141	46.7467	47.3992	39.3466	38.169
	24	12	100	100	100	100	90.9722	90.3148	91.1022	91.0198	83.4821	81.8886	83.5821	83.2572	71.0317	68.523	69.5752	70.8777	50.744	46.8281	45.5798	47.5901
	48	13	100	100	100	100	88.1339	88.3663	89.6067	90.191	78.3469	79.8515	79.7753	81.5178	63.4381	65.3465	63.8764	67.682	45.1318	42.8218	40	48.4254
	72	14	100	100	100	100	88.7971	88.7802	89.4157	91.568	81.1564	80.1338	79.4377	83.5799	65.9267	64.4879	65.8214	70.8087	46.6185	44.21	46.1411	51.5779
	96	15	100	100	100	100	89.5576	90.0814	90.3826	91.9681	82.2531	82.706	81.6153	85	70.0103	68.1078	71.0414	73.5638	54.2695	51.2716	55.7917	55.3723
			Fresh weight Loss % of 0-time weight (42C)
			0-time				10 min				20 min				40 min				80 min
Cultivar	WHP (H)	Code #	I	II	III	IV	I	II	III	IV	I	II	III	IV	I	II	III	IV	I	II	III	IV
Alturas	0	1	0	0	0	0	9.35673	9.98043	11.6279	10.5046	18.8889	19.4227	21.7651	18.9495	34.6199	34.589	36.136	29.9691	59.4737	52.2994	62.254	49.2276
	24	2	0	0	0	0	8.61244	10.6729	8.38264	10.5691	16.4115	20.2436	17.9487	22.8726	31.9139	37.761	30.9172	37.4526	55.0718	62.239	52.071	60.7588
	48	3	0	0	0	0	9.30233	13.9092	12.3136	13.8544	15.7674	22.7916	18.3876	24.2747	27.5349	40.9468	35.1739	40.3789	48.5581	64.8121	56.8194	62.6406
	72	4	0	0	0	0	10.2857	8.8785	11.2325	10.2431	18.1143	16.729	17.0006	15.9855	33.8857	31.215	29.4475	26.9012	51.4857	48.972	47.4196	38.2825
	96	5	0	0	0	0	4.15335	5.5	4.96566	3.32063	5.80405	9.45	6.02219	4.84486	11.1821	17.1	10.4596	8.49211	16.7199	27.65	17.327	15.7866
Clearwater	0	6	0	0	0	0	10.8247	12.2549	14.7491	12.5691	19.7423	21.7157	22.9093	21.82	36.6495	38.2843	36.2392	34.54	57.5773	59.8039	57.628	52.187
	24	7	0	0	0	0	8.57143	7.94393	11.2208	7.58836	15.8571	14.2523	18.9091	15.8004	29.4286	27.0093	32.4675	28.1705	48.7619	48.3645	54.4935	45.79
	48	8	0	0	0	0	11	7.69231	11.6985	7.97514	20.45	15.3365	20.7048	16.0539	35.35	27.3558	35.7318	27.0326	54.75	45.9615	57.7093	46.0901
	72	9	0	0	0	0	9.13706	9.40594	10.3448	8.79121	17.1066	15.6931	18.5998	15.9341	30.3046	27.1287	32.3929	28.8462	48.6802	45.396	52.9258	49.3407
	96	10	0	0	0	0	7.90791	7.9602	6.81582	5.05217	13.0631	12.3881	13.2154	13.7287	22.6727	20.2488	21.8002	24.2175	37.037	31.99	38.3975	40.9665
RB	0	11	0	0	0	0	11.0611	11.2527	9.94318	11.4085	19.5696	18.6837	20.0994	21.338	32.1822	31.4756	34.8011	35.9859	53.2533	52.6008	60.6534	61.831
	24	12	0	0	0	0	9.02778	9.68523	8.89782	8.98021	16.5179	18.1114	16.4179	16.7428	28.9683	31.477	30.4248	29.1223	49.256	53.1719	54.4202	52.4099
	48	13	0	0	0	0	11.8661	11.6337	10.3933	9.80898	21.6531	20.1485	20.2247	18.4822	36.5619	34.6535	36.1236	32.318	54.8682	57.1782	60	51.5746
	72	14	0	0	0	0	11.2029	11.2198	10.5843	8.43195	18.8436	19.8662	20.5623	16.4201	34.0733	35.5121	34.1786	29.1913	53.3815	55.79	53.8589	48.4221
	96	15	0	0	0	0	10.4424	9.91862	9.61743	8.03191	17.7469	17.294	18.3847	15	29.9897	31.8922	28.9586	26.4362	45.7305	48.7284	44.2083	44.6277
Mean of 4 reps
			Fresh Weight loss %
			0-Time		10 min		20 min		40 min		80 min
Cultivar	WHP (H)	Code #	Mean	SE	Mean	SE	Mean	SE	Mean	SE	Mean	SE
Alturas	0	1	100	0	10.3674	0.481224	19.7565	0.680053	33.8285	1.33616	55.8137	3.0359
	24	2	100	0	9.55926	0.615141	19.3691	1.40844	34.5112	1.79991	57.5351	2.38822
	48	3	100	0	12.3449	1.0795	20.3053	1.9623	36.0086	3.10894	58.2076	3.63215
	72	4	100	0	10.16	0.484364	16.9573	0.441304	30.3623	1.47076	46.5399	2.87714
	96	5	100	0	4.48491	0.476708	6.53027	1.00627	11.8085	1.85316	19.3709	2.77783
Clearwater	0	6	100	0	12.5995	0.810878	21.5468	0.659282	36.4282	0.768941	56.7991	1.62257
	24	7	100	0	8.83112	0.822065	16.2047	0.975094	29.269	1.17505	49.3525	1.8359
	48	8	100	0	9.59148	1.02643	18.1363	1.41792	31.3675	2.41164	51.1277	3.007
	72	9	100	0	9.41976	0.333034	16.8334	0.664826	29.6681	1.11631	49.0857	1.54352
	96	10	100	0	6.93402	0.680492	13.0988	0.276409	22.2348	0.829454	37.0978	1.88743
RB	0	11	100	0	10.9163	0.332072	19.9227	0.554852	33.6112	1.06686	57.0846	2.41605
	24	12	100	0	9.14776	0.181157	16.9475	0.393869	29.9981	0.591387	52.3145	1.10049
	48	13	100	0	10.9255	0.492964	20.1271	0.648365	34.9142	0.9568	55.9052	1.7846
	72	14	100	0	10.3597	0.659378	18.923	0.905889	33.2388	1.38833	52.8631	1.56923
	96	15	100	0	9.50259	0.519003	17.1064	0.736909	29.3192	1.13694	45.8237	1.02005
% Fresh weight loss (96 h WHP)
Dsiccation	Alturas		Clearwater		RB
Period (min)	Mean	SE	Mean	SE	Mean	SE
0	0	0	0	0	0	0
10	4.48491	0.476708	6.93402	0.680492	9.50259	0.519003
20	6.53027	1.00627	13.0988	0.276409	17.1064	0.736909
40	11.8085	1.85316	22.2348	0.829454	29.3192	1.13694
80	19.3709	2.77783	37.0978	1.88743	45.8237	1.02005
r	0.990076		0.991723		0.985767
Intercept	1.4517		2.31632		3.67591
Slope	0.232907		0.451892		0.555815
